# Supplementary material for: B10 Promotes Polarization and Pro-Resolving Functions of Bone Marrow Derived Macrophages (BMDM) Through PD-1 Activation
Source: Cells. 2025 Jun 7;14(12):860. doi: 10.3390/cells14120860 (PMC12191351; doi:10.3390/cells14120860)
Supplement: Supplementary file 1 [file cells-14-00860-s001.zip]

Archive with 1 entries (1 files):
- cells-3653153-supplementary.pdf
